# Supplementary material for: Cine-MRI for Quantifying Uterine Peristalsis: A Systematic Review and Meta-Analysis
Source: J Clin Med. 2025 Feb 6;14(3):1021. doi: 10.3390/jcm14031021 (PMC11818271; doi:10.3390/jcm14031021)
Supplement: Supplementary file 1 [file jcm-14-01021-s001.zip]

Archive with 2 entries (2 files):
- jcm-3437729-Supplementary File S1.pdf
- jcm-3437729-Supplementary File S2.mp4
